# Supplementary material for: Early Identification of Mild Cognitive Impairment in Person with Cancer Undergoing Chemotherapy: Associations with Anxiety, Sleep Disturbance and Depression
Source: Healthcare (Basel). 2025 Nov 11;13(22):2868. doi: 10.3390/healthcare13222868 (PMC12652556; doi:10.3390/healthcare13222868)
Supplement: Supplementary file 1 [file healthcare-13-02868-s001.zip]

Archive with 2 entries (2 files):
- S1_Approval of the ethics committee.pdf
- S2_STROBE Statementí¬Checklist.pdf
